# Supplementary material for: Dynamics and Development of the COVID-19 Epidemic in the United States: A Compartmental Model Enhanced With Deep Learning Techniques
Source: J Med Internet Res. 2020 Aug 21;22(8):e21173. doi: 10.2196/21173 (PMC7451112; doi:10.2196/21173)
Supplement: Multimedia Appendix 1 [file jmir_v22i8e21173_app1.xlsx]

## Sheet: covid_us
Date	Active	Confirmed	Deaths	FIPS	Hospitalization_Rate	Incident_Rate	Lat	Long_	Mortality_Rate	People_Hospitalized	People_Tested	Recovered	Testing_Rate
2020-04-14	576341	606400	25778	1477	742.309	7964.2	2012.22	-4760.42	162.871	101004	3073047	41816	56976.8
2020-04-15	602426	635025	28266	1477	737.147	8334.22	2012.22	-4760.42	170.081	103830	3233553	43621	59848.4
2020-04-16	630948	666407	32852	1477	711.323	8774.67	2012.22	-4760.42	176.221	108933	3391250	44507	62317.1
2020-04-17	657738	698286	36706	1477	693.655	9270.03	2012.22	-4760.42	181.25	111966	3530878	47793	65075.3
2020-04-18	685835	730724	38594	1477	688.501	9748.5	2012.22	-4760.42	183.465	114023	3679728	57520	67747.3
2020-04-19	711432	757518	40589	1477	670.341	10144.7	2012.22	-4760.42	184.171	115786	3854632	58958	70597.3
2020-04-20	738706	782719	42021	1477	658.977	10548	2012.22	-4760.42	186.597	117360	3992014	56259	73614.8
2020-04-21	762967	810212	44370	1477	656.422	10986	2012.22	-4760.42	193.706	120265	4143229	60819	76370.5
2020-04-22	789901	838612	46549	1477	648.418	11450	2012.22	-4760.42	199.258	121495	4454877	63503	79942.6
2020-04-23	814686	867395	49872	1477	640.489	11949.3	2012.22	-4760.42	203.522	123619	4648002	66199	83184.9
2020-04-24	832961	903696	51859	1477	628.179	12503.2	2012.22	-4760.42	204.762	124412	4927649	100158	88630.4
2020-04-25	881533	936485	53659	1477	623.157	13009.5	2012.22	-4760.42	204.79	126192	5171750	91548	93249.1
2020-04-26	902649	964048	54783	1477	606.35	13474.3	2012.22	-4760.42	204.804	126645	5428042	97427	97844.1
2020-04-27	925740	986337	56161	1477	602.226	13833.9	2012.22	-4760.42	205.645	128670	5580382	98991	100728
2020-04-28	948051	1010818	58255	1477	471.755	14246.7	2012.22	-4760.42	208.307	106265	5782486	143619	104295
2020-04-29	972461	1038112	60867	1477	485.422	14663.8	2012.22	-4760.42	212.07	109690	6012556	152075	109072
2020-04-30	850865	1067508	62890	1477	479.481	15158.2	2012.22	-4760.42	214.553	111955	6216747	153753	112978
2020-05-01	872853	1101509	64835	1477	499.253	15764.4	2012.22	-4760.42	214.455	121748	6536220	163821	118297
2020-05-02	888957	1130405	66260	1477	496.957	16239.4	2012.22	-4760.42	214.137	123860	6800096	175188	122943
2020-05-03	908321	1155855	67571	1477	492.22	16653.3	2012.22	-4760.42	213.718	125796	7036534	179963	127447
2020-05-04	922352	1178155	68811	1477	488.901	17037.4	2012.22	-4760.42	212.619	127397	7268182	186992	131181
2020-05-05	941495	1202050	70951	1477	485.762	17433.5	2012.22	-4760.42	215.964	129357	7526682	189604	135567
2020-05-06	963214	1226253	73318	1477	484.09	17864.1	2012.22	-4760.42	219.376	131477	7751239	189721	140835
2020-05-07	984217	1254610	75546	1477	483.737	18381.2	2012.22	-4760.42	220.866	135176	8096830	194847	146638
2020-05-08	1005526	1281387	77059	1477	502.109	18875.8	2012.22	-4760.42	221.377	142037	8399344	198802	152032
2020-05-09	1015976	1306990	78673	1477	521.072	19308.7	2012.22	-4760.42	221.84	147212	8700151	212341	157410
2020-05-10	1031299	1326674	79401	1477	495.377	19638.6	2012.22	-4760.42	220.584	144780	8977941	215974	162299
2020-05-11	1032143	1345234	80554	1477	490.451	19973.2	2012.22	-4760.42	220.53	145981	9372011	232537	168722
2020-05-12	1054547	1366883	82246	1477	472.204	20324.3	2012.22	-4760.42	222.575	142861	9627378	230090	173924
2020-05-13	1060464	1387685	83988	1477	488.607	20693.7	2012.22	-4760.42	224.188	149347	9963898	243233	179412
2020-05-14	1082973	1414955	85765	1477	487.242	19740	2012.22	-4760.42	224.706	152396	10330306	246217	169609
2020-05-15	1101946	1439888	87392	1477	483.197	20128.8	2012.22	-4760.42	225.092	153866	10708435	250550	176082
2020-05-16	1108042	1464835	88616	1477	478.08	20539.6	2012.22	-4760.42	224.502	155726	11065364	268177	181400
2020-05-17	1122226	1483715	89423	1477	474.946	20825.9	2012.22	-4760.42	223.738	156905	11487162	272066	187927
2020-05-18	1132016	1505202	90207	1477	471.485	21178.3	2012.22	-4760.42	222.904	157963	11822203	282979	192807
2020-05-19	1144394	1525367	91781	1477	470.831	21498	2012.22	-4760.42	224.146	159634	12221047	289192	199586
2020-05-20	1161180	1548591	93298	1477	473.304	21895	2012.22	-4760.42	225.38	161616	12634629	294113	206515
2020-05-21	1181047	1573826	94560	1477	485.809	22308.2	2012.22	-4760.42	225.387	166254	13042633	298219	213317
2020-05-22	1151726	1597499	95837	1477	495.868	22696.4	2012.22	-4760.42	224.992	170697	13384461	349936	219916
2020-05-23	1161129	1619104	96944	1477	493.482	23012.6	2012.22	-4760.42	224.586	172037	13770473	361031	226616
2020-05-24	1175547	1639648	97577	1477	485.218	23362.9	2012.22	-4760.42	222.737	172574	14148864	366524	232317
2020-05-25	1181613	1658633	98075	1477	484.048	23641.5	2012.22	-4760.42	221.667	173541	14589820	378945	236605
2020-05-26	1193722	1677179	98768	1477	492.025	23913.9	2012.22	-4760.42	221.465	190823	14891475	384689	241325
2020-05-27	1203802	1695366	100273	1477	491.389	24202.9	2012.22	-4760.42	222.79	192446	15176514	391291	246674
2020-05-28	1216610	1717853	101469	1477	493.661	24534.2	2012.22	-4760.42	223.377	194975	15629310	399774	253607
2020-05-29	1233068	1741957	102661	1477	494.719	24895.9	2012.22	-4760.42	223.415	207694	16082213	406228	260674
2020-05-30	1246164	1766032	103627	1477	491.77	25270.8	2012.22	-4760.42	223.073	209134	16477739	416241	267657
2020-05-31	1237214	1785981	104229	1477	488.6	25563.9	2012.22	-4760.42	221.509	210083	16918964	444538	273789
2020-06-01	1243723	1806728	104997	1477	488.27	25883.2	2012.22	-4760.42	220.43	212704	17322174	458008	279700
2020-06-02	1257798	1827466	106026	1477	487.615	26180.5	2012.22	-4760.42	220.732	214382	17738775	463642	286740
2020-06-03	1261040	1847074	107005	1477	493.124	26471.9	2012.22	-4760.42	220.722	216640	18195443	479029	293808
2020-06-04	1274921	1867724	108041	1477	481.115	26785	2012.22	-4760.42	220.128	213812	18660122	484762	301043
2020-06-05	1296916	1897584	109202	1477	477.594	27140.3	2012.22	-4760.42	219.877	215252	19210530	491466	309855
2020-06-06	1309902	1920422	109911	1477	484.287	27467.1	2012.22	-4760.42	218.595	216259	19757430	500609	317809
2020-06-07	1321991	1938468	110353	1477	471.843	27775.6	2012.22	-4760.42	216.769	216906	20213619	506124	324178
2020-06-08	1326821	1955952	110853	1477	468.877	28052.2	2012.22	-4760.42	215.752	217581	20592913	518278	331008
2020-06-09	1337425	1973871	111836	1477	469.785	28310.2	2012.22	-4760.42	216.177	219089	21025117	524610	337212
2020-06-10	1348679	1994701	112765	1477	469.637	28607.1	2012.22	-4760.42	215.978	220602	21444271	533257	344038
2020-06-11	1363857	2017558	113660	1477	466.981	28928.7	2012.22	-4760.42	215.698	221983	21909562	540041	350795
2020-06-12	1381371	2043013	114507	1477	464.28	29311.4	2012.22	-4760.42	214.563	223281	22492970	547135	360208
2020-06-13	1396770	2068399	115274	1477	460.841	29670.7	2012.22	-4760.42	213.092	224420	23015605	556355	367905
2020-06-14	1410676	2087810	115569	1477	457.959	29936.1	2012.22	-4760.42	211.836	225061	23510030	561565	374570
2020-06-15	1415651	2107697	115964	1477	453.703	30217.9	2012.22	-4760.42	210.57	225570	23959223	576082	382360
2020-06-16	1431289	2131340	116800	1477	453.658	30516.2	2012.22	-4760.42	210.126	226926	24423603	583251	389602
2020-06-17	1447352	2156844	117554	1477	450.81	30858.3	2012.22	-4760.42	209.435	228094	24911906	591938	397574
2020-06-18	1467363	2184494	118269	1477	448.002	31209.6	2012.22	-4760.42	208.496	229212	25377029	598862	404763
2020-06-19	1490509	2215929	118961	1477	445.857	31607.4	2012.22	-4760.42	207.446	230913	25955836	606459	413825
2020-06-20	1511419	2248179	119556	1477	442.677	32017.2	2012.22	-4760.42	205.757	231743	26539171	617204	422598
2020-06-21	1532596	2274285	119812	1477	440.001	32332	2012.22	-4760.42	204.089	232275	27057444	621877	427733
2020-06-22	1545079	2305258	120237	1477	436.333	32744.3	2012.22	-4760.42	202.458	233099	27525692	639942	434777
2020-06-23	1571500	2339854	121063	1477	434.988	33140.9	2012.22	-4760.42	202.402	234426	28036718	647291	442476
2020-06-24	1596470	2374189	121815	1477	432.448	33560.8	2012.22	-4760.42	201.186	235736	28538435	655904	449772
2020-06-25	1627381	2414929	124243	1477	427.836	34126.6	2012.22	-4760.42	200.124	236993	29177878	663305	459201
2020-06-26	1664706	2460122	124872	1477	425.408	34654.1	2012.22	-4760.42	198.8	238519	29780254	670544	468160
2020-06-27	1698165	2502575	125371	1477	420.786	35182.6	2012.22	-4760.42	197.125	239576	30370687	679039	476449
2020-06-28	1730768	2541297	125634	1477	417.108	35648.7	2012.22	-4760.42	195.149	240156	30956706	684895	484520
2020-06-29	1751980	2582885	125971	1477	413.238	36153.4	2012.22	-4760.42	193.39	240826	31525503	704934	493804
2020-06-30	1779824	2627432	127248	1477	410.946	36696.1	2012.22	-4760.42	192.171	242408	32173649	720360	503946
2020-07-01	1820566	2678182	127893	1477	408.184	37283.2	2012.22	-4760.42	190.683	243846	32794159	729723	512686
2020-07-02	1821448	2731716	128571	1477	405.788	37946.7	2012.22	-4760.42	188.766	245722	33428711	781697	522359
2020-07-03	1866514	2785909	129264	1477	401.345	38669	2012.22	-4760.42	186.851	247284	34179290	790131	533441
2020-07-04	1807519	2831075	129505	1477	397.448	39230.9	2012.22	-4760.42	185.203	248155	34823601	894051	541886
2020-07-05	1843880	2880145	129776	1477	393.329	39782.7	2012.22	-4760.42	183.441	248745	35477961	906489	549623
2020-07-06	1872911	2926896	130114	1477	390.122	40325.5	2012.22	-4760.42	181.711	249539	35996051	923871	556940
2020-07-07	1919281	2986782	131307	1477	388.41	40991.2	2012.22	-4760.42	181.055	251499	36648582	936194	568060
2020-07-08	1960056	3045342	132125	1477	386.441	41691.3	2012.22	-4760.42	179.706	253534	37199119	953161	567783
2020-07-09	2006524	3108448	133115	1477	383.914	42438.6	2012.22	-4760.42	178.442	255249	37799791	968809	576641
2020-07-10	2057996	3174790	133917	1477	381.488	43276.7	2012.22	-4760.42	176.918	257567	38622445	982877	589252
2020-07-11	2106040	3235897	134594	1477	385.147	44039.9	2012.22	-4760.42	175.359	262708	39318976	995263	598690
2020-07-12	2153578	3294612	135022	1477	381.41	44728.5	2012.22	-4760.42	173.712	263647	40047185	1006012	607897
2020-07-13	2186439	3353444	135383	1477	378.797	45419.7	2012.22	-4760.42	172.611	264861	40768364	1031622	618513
2020-07-14	2235691	3420745	136281	1477	377.034	46217.4	2012.22	-4760.42	171.287	267123	41528408	1048773	629407
2020-07-15	2273976	3486724	137220	1477	376.367	47042.9	2012.22	-4760.42	169.995	269503	42283739	1075528	641281
2020-07-16	2336379	3564831	138170	1477	374.226	47953.6	2012.22	-4760.42	168.755	271754	43113652	1090282	653202
2020-07-17	2389921	3635829	139073	1477	373.175	48849.7	2012.22	-4760.42	167.501	274432	43963884	1106835	665238
2020-07-18	2436913	3699174	139925	1477	370.695	49631.6	2012.22	-4760.42	166.506	276435	44724852	1122336	675180
2020-07-19	2489336	3760411	140340	1477	367.041	50421.4	2012.22	-4760.42	165.005	277374	45492703	1130735	685870
2020-07-20	2520998	3821403	140717	1477	366.189	51142.8	2012.22	-4760.42	163.856	279026	46226756	1159688	697439
2020-07-21	2562063	3885458	141799	1477	364.517	51994.7	2012.22	-4760.42	162.918	281577	46980708	1181596	708618
2020-07-22	2602813	3956207	142988	1477	363.371	52869.9	2012.22	-4760.42	162.245	283825	47774723	1210406	720201
2020-07-23	2647499	4024412	144099	1477	362.006	53727.5	2012.22	-4760.42	161.382	286325	48549136	1232814	732196
2020-07-24	2691178	4097685	145338	1477	360.764	54718.6	2012.22	-4760.42	160.604	289351	49478475	1261169	746547
2020-07-25	2737453	4162600	146242	1477	357.699	55519	2012.22	-4760.42	159.459	291343	50274510	1278905	758048
2020-07-26	2773830	4217899	146717	1477	355.641	56347.1	2012.22	-4760.42	158.088	292778	51129618	1297352	769509
2020-07-27	2800973	4274001	147794	1477	354.064	57133.6	2012.22	-4760.42	157.161	294468	51889257	1325234	780651
2020-07-28	2835613	4339448	149084	1477	354.795	57924.3	2012.22	-4760.42	156.872	299140	52621507	1354751	792030
2020-07-29	2870701	4409988	150484	1477	353.157	58831.2	2012.22	-4760.42	156.333	302053	53460483	1388803	805263
2020-07-30	2912152	4477508	151823	1477	352.093	59721.1	2012.22	-4760.42	155.752	305481	54279027	1413533	816811
2020-07-31	2953735	4544301	153077	1477	350.814	60614.1	2012.22	-4760.42	155.161	308084	55006369	1437489	826621
