# Supplementary material for: Dynamics and Development of the COVID-19 Epidemic in the United States: A Compartmental Model Enhanced With Deep Learning Techniques
Source: J Med Internet Res. 2020 Aug 21;22(8):e21173. doi: 10.2196/21173 (PMC7451112; doi:10.2196/21173)
Supplement: Multimedia Appendix 2 [file jmir_v22i8e21173_app2.xlsx]

## Sheet: covid_us_ts
	Confirmed	Dead
2020-01-22	1	0
2020-01-23	1	0
2020-01-24	2	0
2020-01-25	2	0
2020-01-26	5	0
2020-01-27	5	0
2020-01-28	5	0
2020-01-29	5	0
2020-01-30	5	0
2020-01-31	7	0
2020-02-01	8	0
2020-02-02	8	0
2020-02-03	11	0
2020-02-04	11	0
2020-02-05	11	0
2020-02-06	11	0
2020-02-07	11	0
2020-02-08	11	0
2020-02-09	11	0
2020-02-10	11	0
2020-02-11	12	0
2020-02-12	12	0
2020-02-13	13	0
2020-02-14	13	0
2020-02-15	13	0
2020-02-16	13	0
2020-02-17	13	0
2020-02-18	13	0
2020-02-19	13	0
2020-02-20	13	0
2020-02-21	15	0
2020-02-22	15	0
2020-02-23	15	0
2020-02-24	15	0
2020-02-25	15	0
2020-02-26	15	0
2020-02-27	16	0
2020-02-28	16	0
2020-02-29	24	1
2020-03-01	30	1
2020-03-02	53	6
2020-03-03	73	7
2020-03-04	104	11
2020-03-05	174	12
2020-03-06	222	14
2020-03-07	337	17
2020-03-08	451	21
2020-03-09	519	22
2020-03-10	711	28
2020-03-11	1109	33
2020-03-12	1561	43
2020-03-13	2157	52
2020-03-14	2870	58
2020-03-15	2968	70
2020-03-16	4360	97
2020-03-17	6141	131
2020-03-18	8917	188
2020-03-19	14157	265
2020-03-20	19479	362
2020-03-21	25825	456
2020-03-22	33761	601
2020-03-23	43850	784
2020-03-24	54112	1021
2020-03-25	66055	1333
2020-03-26	84091	1746
2020-03-27	102276	2300
2020-03-28	122069	2934
2020-03-29	141205	3561
2020-03-30	162707	4381
2020-03-31	188724	5605
2020-04-01	214205	6846
2020-04-02	244610	8432
2020-04-03	276547	9747
2020-04-04	309699	11031
2020-04-05	337573	12470
2020-04-06	367215	14138
2020-04-07	397992	16447
2020-04-08	429686	18563
2020-04-09	464442	20638
2020-04-10	497943	22731
2020-04-11	527969	24777
2020-04-12	556522	26548
2020-04-13	581813	28376
2020-04-14	608878	30780
2020-04-15	637974	33329
2020-04-16	669272	35442
2020-04-17	701996	38056
2020-04-18	730337	40442
2020-04-19	756375	41671
2020-04-20	783716	43466
2020-04-21	809318	45923
2020-04-22	837422	48312
2020-04-23	871617	50749
2020-04-24	907908	52867
2020-04-25	940829	54517
2020-04-26	968518	55810
2020-04-27	990983	57235
2020-04-28	1015518	59454
2020-04-29	1043038	61960
2020-04-30	1072667	64256
2020-05-01	1106829	66125
2020-05-02	1136024	67681
2020-05-03	1161611	68777
2020-05-04	1184086	70086
2020-05-05	1208271	72393
2020-05-06	1233527	74851
2020-05-07	1261409	76770
2020-05-08	1288587	78497
2020-05-09	1314320	79976
2020-05-10	1334084	80855
2020-05-11	1352962	81868
2020-05-12	1375152	83483
2020-05-13	1396110	85234
2020-05-14	1423727	87008
2020-05-15	1449027	88669
2020-05-16	1474128	89892
2020-05-17	1493132	90644
2020-05-18	1514901	91414
2020-05-19	1535350	92965
2020-05-20	1559157	94533
2020-05-21	1584512	95756
2020-05-22	1608653	97025
2020-05-23	1630476	98146
2020-05-24	1651289	98754
2020-05-25	1670280	99267
2020-05-26	1689163	99952
2020-05-27	1707445	101461
2020-05-28	1730260	102643
2020-05-29	1754764	103809
2020-05-30	1779214	104778
2020-05-31	1799124	105364
2020-06-01	1816479	106136
2020-06-02	1837374	107169
2020-06-03	1857332	108159
2020-06-04	1878683	109168
2020-06-05	1903907	110138
2020-06-06	1926639	110818
2020-06-07	1944370	111269
2020-06-08	1961785	111774
2020-06-09	1979912	112714
2020-06-10	2000706	113631
2020-06-11	2023656	114512
2020-06-12	2048986	115334
2020-06-13	2074542	116084
2020-06-14	2094366	116382
2020-06-15	2114026	116773
2020-06-16	2137731	117612
2020-06-17	2163290	118363
2020-06-18	2191099	119067
2020-06-19	2222579	119739
2020-06-20	2255328	120349
2020-06-21	2281767	120604
2020-06-22	2312303	121010
2020-06-23	2347491	121847
2020-06-24	2382426	122604
2020-06-25	2422299	125026
2020-06-26	2467554	125631
2020-06-27	2510259	126120
2020-06-28	2549864	126361
2020-06-29	2590668	126711
2020-06-30	2636414	127432
2020-07-01	2687588	128105
2020-07-02	2742049	128803
2020-07-03	2795361	129442
2020-07-04	2841241	129689
2020-07-05	2891124	129960
2020-07-06	2936077	130285
2020-07-07	2996098	131480
2020-07-08	3054699	132300
2020-07-09	3117946	133290
2020-07-10	3185737	134101
2020-07-11	3245925	134777
2020-07-12	3304942	135205
2020-07-13	3364157	135566
2020-07-14	3431574	136466
2020-07-15	3498902	137415
2020-07-16	3576157	138358
2020-07-17	3647715	139266
2020-07-18	3711413	140119
2020-07-19	3773260	140534
2020-07-20	3834677	141025
2020-07-21	3899211	142121
2020-07-22	3970121	143316
2020-07-23	4038816	144430
2020-07-24	4112531	145560
2020-07-25	4178970	146465
2020-07-26	4233923	146935
2020-07-27	4290337	148012
2020-07-28	4356206	149374
2020-07-29	4426982	150822
2020-07-30	4495015	152055
2020-07-31	4562038	153314
